# Supplementary material for: The “Law of Brevity” in animal communication: Sex‐specific signaling optimization is determined by call amplitude rather than duration
Source: Evol Lett. 2019 Nov 21;3(6):623–34. doi: 10.1002/evl3.147 (PMC6906988; doi:10.1002/evl3.147)
Supplement: Supplementary file 1 [file EVL3-3-623-s001.zip]

Archive with 14 entries (14 files):
- evl3147-sup-0001-videoS1.wav
- evl3147-sup-0002-videoS2.wav
- evl3147-sup-0003-videoS3.wav
- evl3147-sup-0004-videoS4.wav
- evl3147-sup-0005-videoS5.wav
- evl3147-sup-0006-videoS6.wav
- evl3147-sup-0007-videoS7.wav
- evl3147-sup-0008-videoS8.wav
- evl3147-sup-0009-videoS9.wav
- evl3147-sup-0010-videoS10.wav
- evl3147-sup-0011-videoS11.wav
- evl3147-sup-0012-videoS12.wav
- evl3147-sup-0013-videoS13.wav
- evl3147-sup-0014-videoS14.wav
